# Supplementary material for: Terahertz Spectroscopic Identification of Roast Degree and Variety of Coffee Beans
Source: Foods. 2024 Jan 24;13(3):389. doi: 10.3390/foods13030389 (PMC10855191; doi:10.3390/foods13030389)
Supplement: Supplementary file 1 [file foods-13-00389-s001.zip]

Archive with 1 entries (1 files):
- foods-2758130-supplementary.pdf
